# Supplementary material for: Evolution of CD4 T-Cell Count With Age in a Cohort of Young People Growing Up With Perinatally Acquired Human Immunodeficiency Virus
Source: Clin Infect Dis. 2023 Oct 11;78(3):690–701. doi: 10.1093/cid/ciad626 (PMC10954325; doi:10.1093/cid/ciad626)
Supplement: ciad626_Supplementary_Data [file ciad626_supplementary_data.zip]

Archive with 2 entries (2 files):
- Supplementary Table 1a_140723_1.3 (CID).docx
- Supplementary Table 1b_140723_1.3 (CID).docx
